# Supplementary material for: Multimodal Imaging of Dual BEST1/EFEMP1-Associated Hereditary Macular Disease
Source: J Clin Med. 2026 Jul 13;15(14):5495. doi: 10.3390/jcm15145495 (PMC13412455; doi:10.3390/jcm15145495)
Supplement: Supplementary file 1 [file jcm-15-05495-s001.zip]

Archive with 6 entries (6 files):
- EOG_1.pdf
- EOG_2.pdf
- FF_1.pdf
- FF_2 .pdf
- PERG_1 .pdf
- PERG_2.pdf
